# Supplementary material for: Effects of Dietary Tannic Acid on Obesity and Gut Microbiota in C57BL/6J Mice Fed with High-Fat Diet
Source: Foods. 2022 Oct 23;11(21):3325. doi: 10.3390/foods11213325 (PMC9659306; doi:10.3390/foods11213325)
Supplement: Supplementary file 1 [file foods-11-03325-s001.zip]

Archive with 1 entries (1 files):
- foods-1946277-supplementary.pdf
